# Supplementary material for: Prevalence Rates of Depression and Anxiety among Young Rural and Urban Australians: A Systematic Review and Meta-Analysis
Source: Int J Environ Res Public Health. 2023 Jan 1;20(1):800. doi: 10.3390/ijerph20010800 (PMC9819515; doi:10.3390/ijerph20010800)
Supplement: Supplementary file 1 [file ijerph-20-00800-s001.zip]

Archive with 1 entries (1 files):
- ijerph-2104063-supplementary.pdf
